# Supplementary material for: The Nr4a family regulates intrahepatic Treg proliferation and liver fibrosis in MASLD models
Source: J Clin Invest. 2024 Oct 15;134(23):e175305. doi: 10.1172/JCI175305 (PMC11601941; doi:10.1172/JCI175305)
Supplement: Supporting data values [file jci-134-175305-s126.xlsx]

## Sheet: Figure 1
	Figure 1A								Figure 1B
		Nr4a1		Nr4a2		Nr4a3				Nr4a1		Nr4a2		Nr4a3
		SD	CD	SD	CD	SD	CD			SD	CD	SD	CD	SD	CD
		0.178371	0.318117	0.012	0.054	0.017	0.054			0.12	0.22	0.02	0.13	0.02	0.02
		0.194265	0.218328	0.01	0.051	0.015	0.032			0.11	0.16	0.03	0.26	0.01	0.02
		0.205902	0.341643	0.008	0.031	0.015	0.045			0.09	0.15	0.02	0.19	0.01	0.03
		0.165226	0.269297	0.01	0.103	0.014	0.053			0.11	0.21	0.04	0.19	0.02	0.04
		0.256029	0.303482	0.014	0.062	0.02	0.056			0.08	0.18	0.02	0.15	0.01	0.03
	Figure 1C
		Nr4a1							Nr4a2							Nr4a3
		Normal 1 hr	MCD 1hr	Normal 6 hr	MCD 6 hr	Normal 16hr	MCD 16hr		Normal 1 hr	MCD 1hr	Normal 6 hr	MCD 6 hr	Normal 16hr	MCD 16hr		Normal 1 hr	MCD 1hr	Normal 6 hr	MCD 6 hr	Normal 16hr	MCD 16hr
		27	27	11	33	1	4		285	371	114	459	9	19		593	567	116	164	16	63
		39	30	15	29	2	6		643	696	216	554	16	27		400	444	84	270	11	51
		34	21	9	17	1	2		1417	781	257	665	18	28		489	205	41	117	7	28
		29	35	9	28	1	5		495	548	131	487	12	23		352	373	49	198	10	45
	Figure 1D
		Normal medium	MCD medium
		64.9	89.9
		61	90.5
		59	89.7
		64.5	89.6
		68.8	89.2
		68.8	87.9

## Sheet: Figure 2
	Figure 2A
		Week	WT													dKO
		0	0	0	0	0	0	0	0	0	0	0	0	0	0	0	0	0	0	0	0	0	0	0	0	0	0	0	0
		2	-3.1	-12	-7.5	2.5	-5.9	-13.8	-5.5	-4	-6.7	-4.5	-7.1	-6.2	-10.9	0.7	-3.7	-4.5	1.2	2.6	-1.7	-17.8	-2.4	6.2	0	-4.4	-1.4	-1.5	-1.1
		4	-0.8	-9.6	-7.1	1.3	-3.2	-14.7	-6	-2.2	-5.8	-4.5	-7.6	-6.2	-3.9	6	-5	-3.6	-0.8	4.5	-4.9	-12.5	2.8	6.2	-1.4	-4.1	-7.1	-1.1	-2.8
		6	-3.9	-10	-7.1	5.1	6.3	-4.9	-1.8	4.5	4.5	0.5	-0.4	1.8	1.3	5	-4.7	-0.4	4.1	11.2	-4.2	-12.5	8.4	19.2	4.5	-0.7	-0.4	4.5	-0.7
		8	-2.7	-7.6	-5	4.7	6.3	-8	0.9	8.5	2.7	0.5	2.7	5.8	4.3	8.9	-3.3	2.8	6.6	12.7	-3.1	-10.9	13.1	19.2	8.3	5.4	-0.4	8.3	0.4
	Figure 2B				Figure 2C						Figure 2D						Figure 2E						Figure 2F
		WT	dKO			ALT		AST				serum total cholesterol		albumin				bile acid		t-bilirubin				d-bilirubin		i-bilirubin
		0.081	0.0744104			WT	dKO	WT	dKO			WT	dKO	WT	dKO			WT	dKO	WT	dKO			WT	dKO	WT	dKO
		0.086656	0.0901241			196	139	251	191			49	85	3.5	3.3			39	21	0.17	0.11			0.11	0.05	0.06	0.06
		0.070167	0.0945276			189	165	237	228			54	67	3.6	3.3			71	16	0.23	0.08			0.12	0.05	0.11	0.03
		0.093157	0.0929654			206	146	277	236			53	50	3.5	3.4			38	19	0.17	0.07			0.08	0	0.09	0.08
		0.087716	0.0934801			184	168	288	229			70	58	3.8	3.4			32	31	0.1	0.09			0.06	0.04	0.04	0.05
		0.048865	0.0884928			126	146	364	214			32	70	2.5	3.3			185	20	0.58	0.07			0.42	0.01	0.16	0.06
		0.087259	0.0621296			230	152	618	180			34	88	2.7	3.3			111	17	0.78	0.04			0.56	0.01	0.22	0.03
		0.079533	0.093588			208	195	315	280			78	71	3.4	3			32	38	0.11	0.09			0.03	0.02	0.08	0.07
			0.067471			218	168	313	245			50	68	2	3.4			16	34	0.06	0.1			0.01	0.01	0.05	0.09
	Figure 2G				Figure 2I				Figure 2J
		WT	dKO			WT	dKO			Col1a		Col3a		Timp1		Spp1		Tgfb
		5.47	1.45			4	4			WT	dKO	WT	dKO	WT	dKO	WT	dKO	WT	dKO
		5.82	1.02			7	4			0.67229	0.772356	0.625103	0.492177	1.29727	0.528522	1.76854	0.413475	1.35438	1.83216
		5.71	0.62			8	3			0.398109	0.856551	0.906321	0.56715	0.700996	0.903299	0.421368	0.590511	0.276944	1.84858
		6.91	1.83			10	5			1.9296	0.858349	1.46858	0.401271	1.00174	0.967952	0.810094	0.606198	1.36868	1.87266
		7.85	5.25			7	4			0.897884	0.707711	0.8305	0.548515	0.860271	0.516871	0.908383	0.64182	1.0195	1.76142
		7.37	0.11			3	3			0.834582	0.327776	0.930157	0.189411	0.887299	0.650613	1.03755	0.332761	0.913539	0.864188
		4.75	0.22			5	5			1.26753	0.243609	0.97813	0.229445	1.06655	0.742946	0.958381	0.515763	0.963494	1.15084
		3.87	0.41			8	3			1.58702	0.16701		0.172957	1.18588	0.432687	1.09569	0.216467	1.10347	0.358896
		5.53	0.98			4	5				0.432962		0.594266		0.722387		0.720363		1.12466
		5.07	0.26			4	5				0.514486		0.509332		0.674335		0.737532		1.0919
		8.52	0.68			14	4
		10.99	1.01			8	6
		7.99	1.01			10	4
		10.17	0.71			15	6
		9.43	1			16	3
						14	3
						13	5
						16	4
						16	4
						20	5
						11	1
						14	2
						13	2
						17	1
						11	1

## Sheet: Figure 3
	Figure 3A									Figure 3B
		B cell				T cell					CD4 T cell				CD8 T cell
		SD-WT	SD-dKO	CD-WT	CD-dKO	SD-WT	SD-dKO	CD-WT	CD-dKO		SD-WT	SD-dKO	CD-WT	CD-dKO	SD-WT	SD-dKO	CD-WT	CD-dKO
		25.9	27.7	17.5	16.1	46.5	39.2	34.6	55.1		26	9.98	5.9	6.3	9.1	7.86	23	43.5
		23.5	44.9	25.1	21.4	46.9	28.7	27.8	57.7		27.2	10.8	6.6	2.9	7.34	7.32	15.2	55.1
		42	45.6	20.7	13	37.2	23.9	37.3	59.3		21.2	18	5.4	3.8	5.45	10.9	24.3	59
		38.5	45.7	18.3	15.6	32.4	26.1	25.6	54.7		16.1	10.1	8.2	11	8.79	7.86	17.6	49.8
		40.2	39.9	18.4	15	36.6	25.8	26	54		17.7	10.5	11.8	3.5	9.22	8.85	10.4	58.1
		32.3	41.3	23.7	11.9	37.3	28.2	19	57.4		20.4	11.6	4.5	4.2	7.86	7.76	7.4	50.4
		41.6	29.9	30.4	11.4	25.9	32.9	23.5	58		10.4	16.3	3.8	3.3	12.4	11.3	12.1	57.2
		31.1	35	15.8	12.9	32.8	31.2	24	60.2		18.6	14.7	9.9	3.6	7	10.7	9.7	59.4
		41.3	30.9	20.2	14.9	31	35.2	21.5	58.6		21	18.2	9.8	6.4	7.12	12.4	7.5	53.3
	Figure 3C										Figure 3D						Figure 3E				Figure 3F
		NK cell				NKT cell						Macrophage						WT	dKO			Trem2		Arg1		Nos2
		SD-WT	SD-dKO	CD-WT	CD-dKO	SD-WT	SD-dKO	CD-WT	CD-dKO			SD-WT	SD-dKO	CD-WT	CD-dKO			57.8	38.5			WT	dKO	WT	dKO	WT	dKO
		14	17.5	7.88	3.66	19.6	16.9	2.62	2.42			3.8	1.7	19.4	10			51.2	44.8			0.968649	0.329694	1.02966	5.6573	1.12815	50.6779
		17.4	11.4	9.63	2.71	23.3	10.7	2.35	1.37			2.3	6	18.2	7.8			57.5	29.1			1.0302	0.466993	0.741702	2.9308	0.782254	17.0725
		9.71	11.5	8.34	2.81	16.2	7.85	2.46	1.67			1.1	3.3	17.2	7.5			50.1	28.4			0.848475	0.211314	0.994899	5.49187	0.847077	60.3568
		9.55	15.8	9.08	3.25	13.2	11.8	2.74	1.85			2.02	6.22	21.1	7.5			48.7	31.1			1.08275	0.409813	1.39931	9.03887	0.885021	170.927
		8.57	13.7	11.5	3.01	12.4	11.6	4.54	4.04			1.68	3.88	18.4	4.2							1.06993	0.711424	0.834433	8.37431	1.3575	79.4565
		17.2	11.7	10.2	3.64	18.6	13.6	3.49	2.03			1.47	4.89	12.7	10.6
		9.56	16.1	9.14	2.54	7.53	14.3	2.58	1.36			1.67	2.16	16.8	6.1
		11	11.6	12	3.31	18.6	16.5	4.11	1.05			2.75	1.87	23.7	7.4
		9.9	12.7	8.98	4.01	15.9	15.5	4.35	1.85			1.49	2.7	24.1	6.6

## Sheet: Figure 4
	Figure 4A				Figure 4B				Figure 4C				Figure 4D				Figure 4E						Figure 4F
		WT	dKO			WT	dKO			WT	dKO			WT	dKO			SD-WT	SD-dKO	CD-WT	CD-dKO			WT	dKO
		24.5	55.9			25.5	15.8			2.04	1.71			4.86	0.89			3.2	4.5	11	51.6			5.03	12.5
		36.3	48.5			32.9	10.3			2.18	0.41			3.05	0.55			3.1	3.7	14.7	43			3.82	7.39
		37.6	48			30.8	19.5			3.76	0.76			7.91	1.63			3.6	4.4	14.3	34			3.62	13
		47.9	69.4			36.7	9.9			2.52	0.87			4.18	1.12			3.1	4.7	11.6	65.7			4.97	20.7
		62.2	43.8			53	37			2.05	2.97			3.81	5.15			3.1	4	8.6	36.7			3.59	6.99
		33.4	68.3			34.9	17.7			11.4	2.46			2.93	1.88			3.3	7.9	10.6	58.3			3.05	8.81
		26.3	64.8			41.1	31.8			3.61	8.59			3.68	2.51			4	5.6	13.3	39.8
		47.2	42.6															3.1	4	10.2	26.3
		41.3	52.4															2.7	3.1	9.5	28.5

## Sheet: Figure 5
	Figure 5B		WT	dKO		Figure 5E					Figure 5G
		Th1/CTL	50.9914	26.2186				WT	dKO			Tigit+		Icos+		CD103+		Klrg1+
		Treg_Foxp3	6.55536	37.5674			1_0	21.7077	61.5326			WT	dKO	WT	dKO	WT	dKO	WT	dKO
		Tcm	15.6342	23.5004			1_1	78.2923	38.4674			33	73.1	54.5	94.4	35.4	71.9	26.4	57.8
		Naïve-like	10.9952	3.15403								21.1	52.1	40.8	87.1	63.2	70.2	34	42
		Cycling	7.37122	3.22285								39.9	76	79.5	88.7	65.9	63.4	50.3	57.8
		Mixed myeloid	5.23669	4.08877								42.1	56.9	48	75.3	56.3	82.2	38.1	55.8
		Treg_Helios	2.21042	1.81787								18.2	74.8	70	90.4	52.9	65.8	48.6	48.3
		Th17	1.0056	0.430095								53.8	77.1	85.5	99.4	69.8	80.1	38	44.5

## Sheet: Figure 6
	Figure 6A						Figure 6C				Figure 6D
		sorted WT	sorted dKO	cultured WT	cultured dKO			WT	dKO			CTV-lo		CTV-hi
		95.3	98.6	71.6	64.5			19	19.8			WT	dKO	WT	dKO
		95	98.4	66.4	65.3			33.8	34.4			27.8	46.2	39.2	22.2
		96.5	97.1	65.8	59.5			28.4	23.6			38.3	58.9	30	9.77
		97.8	97.5	67.1	70.2							33.8	57.2	33.4	10.3
		97.7	97.5	65	71.3							26.1	40.4	30.3	16
												39.6	43.3	21.9	14.5
												37.6	41	24.6	16
	Figure 6E								Figure 6F						Figure 6H
		G0/G1		S		G2/M				CTV-lo (paired)		CTV-hi (paired)				WT	dKO
		WT	dKO	WT	dKO	WT	dKO			WT	dKO	WT	dKO			0.445783	0.75
		56.8	51	24.2	29.3	7.34	8.03			12.6	3.44	12	28.7			0.345238	1.39326
		51.5	41	26.1	33.1	9.22	12.2			14.5	2.66	12	28.5			0.448718	1.01905
		51	39.1	27.7	33.9	8.38	12.8			12.9	1.66	10	31.7			0.197802	0.723214
		52.1	39.8	26.6	33.9	8.21	11.6			13.4	1.62	10.9	18			0.342466	1.25333
										12.7	1.03	10.1	36.2
										12.5	0.19	11.5	47.7

## Sheet: Figure 7
	Figure 7D						Figure 7E
		CTV-lo(paired)		CTV-hi(paired)				CTV-lo(paired)		CTV-hi(paired)
		shLuci	shBatf	shLuci	shBatf			Empty		Batf
		11.1	6.3	9.23	7.34			12.2	14.9	10.6	3.96
		12.2	7.8	9.62	13.5			10.6	12.8	9.88	8.43
		12.7	8.7	8.42	9.69			11.5	14.2	11.2	3.07
		14.6	4.7	9.05	17.9			11.3	17.5	10.4	7.12
		11.3	8.84	9.19	11.3			11.3	12.1	10.8	1.67
		13.8	2.4	9.4	27.5
		11.3	9.11	9.1	19
		14.9	2.28	8.78	14

## Sheet: Figure 8
	Figure 8A						Figure 8C
		CTV-hi		CTV-lo				Nr4a1f/fNr4a2f/f	11	9	8	19	23	15	8	15	8	12	9	10	9	9	5	30	31	31	29	23
		WT	dKO	WT	dKO			iFoxp3dKO	4	4	2	2	6	3	7	5	3	2	12	8	13	12	15	9	8	10	11	10
		23.4	47.9	10.2	4.94
		22.5	40.8	9.67	8.55		Figure 8D				Figure 8E				Figure 8F				Figure 8G
		23.2	48.2	10.1	4.86			Nr4a1f/fNr4a2f/f	iFoxp3dKO			Nr4a1f/fNr4a2f/f	iFoxp3dKO			Nr4a1f/fNr4a2f/f	iFoxp3dKO			shLuci	shBatf
		22.7	48.3	10.7	5.14			25.9	22.9			4.51	2.87			12.5	1.07			4.36	3.27
		21.8	46.9	10.4	4.86			25.9	18.6			2.92	2.96			7.76	0.27			3.27	2.48
		22.1	47.5	10.9	4.91			29.8	23.2			2.65	4.12			6.49	2.93			2.92	2.83
								14.3	14.5			4.51	1.99			13.8	4.12			4.88	2.08
								23.7	18.3			9.34	1.55			22.9	5.41			4.09	2.1
								26.8	19.9			8.39	2.15			23.1	8.7
								26.5	16.8			3.64	0.43			22	4.53

## Sheet: Supplemetal Figure 1
	Sfigure 1C
		SD	CD
		0.837	40.008
		0.408	47.407
		1.134	26.172
		1.489	64.143
		1.132	75.348

## Sheet: Supplemental Figure 2
	S Figure 2A						S Figure 2B						S Figure 2C
		WT naïve	dKO naïve	WT effector/memory	dKO effectror/menory			WT naïve	dKO naïve	WT effector/memory	dKO effectror/menory			Week	WT									dKO
		72.4	74.7	15.2	15.9			71.6	65.1	15.31	18.77			0	0	0	0	0	0	0	0	0	0	0	0	0	0	0	0	0	0	0	0
		78.2	79.2	13.9	13.3			76	80.1	15.26	9.98			2	0	0.5	-4.8	-1.4	3.6	-1.1	3.9	4.8	0	2.4	-4	6.5	0.4	4.1	12.2	1.8	-3.3	2.5	4
		81.1	83.5	13.2	11.4			79.6	75.7	15.01	16.15			4	-0.5	3	-2.4	-0.9	8.9	2.7	5.5	9.5	3.9	3.7	-0.4	8.6	1.3	5.3	11.4	-1.4	-4.2	0.5	0.9
		77.4	81.3	12.8	13			72.5	77.1	16.33	12.67			6	-0.5	4.4	-2.4	2.8	14.8	9.1	8.8	13.7	5.6	2.8	-0.4	12.4	3.9	11.9	13.1	6.3	0.9	18	3.6
		80.4	72.8	14.3	12.5			77.6	61.9	16.26	12.42			8	2.9	4.4	-1	1.4	24.3	14.4	16.6	23.2	8.9	6.9	2.2	18.8	2.2	10.7	21.5	13.1	-1.9	18	16.1
	S Figure 2D						S Figure 2F
		Srebf		Ldlr				WT	dKO
		WT	dKO	WT	dKO			0.635738	0.228045
		0.889933	0.647248	1.61244	0.576288			0.513732	0.12907
		1.26213	0.99333	0.900474	0.631687			0.350697	0.17265
		0.847932	0.992701	0.487088	0.650253			0.693033	0.210012
		1.10903	1.14877	0.925007	0.895177
		0.75122	0.941902	0.860986	0.692816
		1.13975	1.32516	1.21401	0.66105

[truncated: 6 more sheets: Supplemetal Figure 3, Supplemetal Figure 4, Supplemetal Figure5, Supplemetal Figure 6, Supplemetal Figure 7, Supplemental Figure 8]
